# Supplementary material for: Integration of Network Pharmacology, Molecular Docking, and In Vitro Nitric Oxide Inhibition Assay to Explore the Mechanism of Action of Thai Traditional Polyherbal Remedy, Mo-Ha-Rak, in the Treatment of Prolonged Fever
Source: Pharmaceuticals (Basel). 2025 Oct 13;18(10):1541. doi: 10.3390/ph18101541 (PMC12567552; doi:10.3390/ph18101541)
Supplement: Supplementary file 1 [file pharmaceuticals-18-01541-s001.zip]

Archive with 1 entries (1 files):
- pharmaceuticals-3892874-supplementary.pdf
